# Supplementary material for: Genetic Parameters of Serum Total Protein Concentration Measured with a Brix Refractometer in Holstein Newborn Calves and Fresh Cows
Source: Animals (Basel). 2023 Jan 20;13(3):366. doi: 10.3390/ani13030366 (PMC9913346; doi:10.3390/ani13030366)
Supplement: Supplementary file 1 [file animals-13-00366-s001.zip]

Archive with 1 entries (1 files):
- animals-2099663-supplementary.pdf
